# Supplementary material for: Phenolic Extracts from Extra Virgin Olive Oils Inhibit Dipeptidyl Peptidase IV Activity: In Vitro, Cellular, and In Silico Molecular Modeling Investigations
Source: Antioxidants (Basel). 2021 Jul 16;10(7):1133. doi: 10.3390/antiox10071133 (PMC8301156; doi:10.3390/antiox10071133)
Supplement: Supplementary file 1 [file antioxidants-10-01133-s001.zip]

Archive with 1 entries (1 files):
- antioxidants-1273106-supplementary.pdf
